# Supplementary material for: Elastic Properties and Piezoelectric Energy Harvesting of a Lead-Free Hybrid Perovskite, (DABCO)RbBr3
Source: Molecules. 2026 Mar 18;31(6):1013. doi: 10.3390/molecules31061013 (PMC13029141; doi:10.3390/molecules31061013)
Supplement: Supplementary file 1 [file molecules-31-01013-s001.zip]

Archive with 1 entries (1 files):
- molecules-4169757-supplementary.pdf
